# Supplementary material for: New data on Amynodontidae (Mammalia, Perissodactyla) from Eastern Europe: Phylogenetic and palaeobiogeographic implications around the Eocene-Oligocene transition
Source: PLoS One. 2018 Apr 18;13(4):e0193774. doi: 10.1371/journal.pone.0193774 (PMC5905962; doi:10.1371/journal.pone.0193774)
Supplement: S1 File — (ZIP) [file pone.0193774.s001.zip]

Archive with 2 entries (2 files):
- matrix-Tissier.nexus
- matrix-Tissier.tnt
