# Supplementary material for: New data on Amynodontidae (Mammalia, Perissodactyla) from Eastern Europe: Phylogenetic and palaeobiogeographic implications around the Eocene-Oligocene transition
Source: PLoS One. 2018 Apr 18;13(4):e0193774. doi: 10.1371/journal.pone.0193774 (PMC5905962; doi:10.1371/journal.pone.0193774)
Supplement: S1 File — (ZIP) [file pone.0193774.s001.zip › matrix-Tissier.nexus]

#NEXUS

BEGIN DATA;
	DIMENSIONS  NTAX=38 NCHAR=297;
	FORMAT DATATYPE = STANDARD GAP = - MISSING = ? SYMBOLS = "  0 1 2 3 4 5 6 7 8 9 A B C D E F G H J K M N P Q R S T U V W X Y Z";
	CHARLABELS 
	 'Nasal: lateral apophysis = 0, absent; 1, present ' 'Maxillary: foramen infraorbitalis = 0 above premolars; 1, above molars ' 'Nasal notch = 0, above P1?3; 1, above P4?M1' 'Nasal septum = 0, never ossi?ed; 1, ossi?ed (even sometimes)' 'Nasal septum: ossi?ed = 0, partially; 1, totally' 'Nasal/lacrymal: contact = 0, long; 1, punctual or absent ' 'Orbit: anterior border = 0, above P4?M2; 1, above M3; 2, behind M3 ' 'Lacrymal: processus lacrymalis = 0, present; 1, absent ' 'Frontal: processus postorbitalis = 0, present; 1, absent' 'Maxillary: anterior base of the processus zygomaticus maxillari = 0, high; 1, low ' 'Zygomatic arch = 0, low; 1, high; 2, very high ' 'Zygomatic arch: processus postorbitalis = 0, present; 1, absent ' 'Zygomatic arch: processus postorbitalis = 0, on jugal; 1, on squamosal ' 'Jugal/squamosal: suture = 0, smooth; 1, rough ' 'Skull: dorsal pro?le = 0, ?at; 1, concave; 2, very concave' 'Sphenoid: foramen sphenorbitale and f. rotundum = 0, distinct; 1, fused ' 'Squamosal: area between temporal and nuchal crests = 0, ?at; 1, depression ' 'External auditory pseudomeatus = 0, open; 1, partially closed; 2, closed ' 'Occipital side = 0, inclined forward; 1, vertical; 2, inclined backward ' 'Occipital: nuchal tubercle = 0, little developed; 1, developed; 2, very developed ' 'Skull: back of teeth row = 0, in the posterior half; 1, restricted to the anterior half ' 'Pterygoid: posterior margin = 0 nearly horizontal; 1, nearly vertical ' 'Skull = 0, dolichocephalic (<50); 1, brachycephalic (>50)' 'Nasal bones: rostral end = 0, narrow; 1, broad; 2, very broad ' 'Nasal bones = 0, totally separated; 1, anteriorly separated; 2, fused ' 'Nasal bones = 0, long; 1, short; 2, very long ' 'Median nasal horn = 0, absent; 1, present ' 'Median nasal horn = 0, small; 1, developed ' 'Paired nasal horns = 0, absent; 1, present ' 'Paired nasal horns = 0, terminal bumps; 1, lateral crests' 'Frontal horn = 0, absent; 1, present ' 'Frontal horn = 0, small; 1, huge [Elasmotherium] ' 'Orbit: lateral projection = 0, absent; 1, present ' 'Zygomatic width/frontal width = 0, less than 1.5; 1, more than 1.5 ' 'Frontal-parietal = 0, sagittal crest; 1, close frontoparietal crests; 2, distant crests ' 'Occipital crest = 0, straight; 1, concave; 2, forked ' 'Maxillary: processus zygomaticus maxillari, anterior tip = 0, progressive; 1, brutal ' 'Vomer = 0, acute; 1, rounded ' 'Squamosal: articular tubercle = 0, smooth; 1 high ' 'Squamosal: transversal pro?le of articular tubercle = 0, straight; 1, concave ' 'Squamosal: foramen postglenoideum = 0, distant from the processus postglenoidalis; 1, close to it ' 'Squamosal: processus postglenoidalis = 0, ?at; 1, convex; 2, dihedron ' 'Basioccipital: foramen nervi hypoglossi = 0, in the middle of the fossa; 1 shift anteroexternally ' 'Basioccipital: sagittal crest on the basilar process = 0, absent; 1, present ' 'Squamosal: posterior groove on the processus zygomaticus = 0, absent; 1, present ' 'Squamosal-occipital: processus post-tympanicus and processus paraoccipitalis = 0, fused; 1, distant' 'Squamosal: processus post-tympanicus = 0, well developed; 1, little developed; 2, huge ' 'Occipital: processus paraoccipitalis = 0, well developed; 1, little developed ' 'Occipital: foramen magnum = 0, circular; 1, subtriangular ' 'Basioccipital: median ridge on the condyle = 0, absent 1, present ' 'Basioccipital: medial truncation on the condyle = 0, absent; 1, present ' 'Basioccipital: medial truncation on the condyle = 0, present at juvenile stage; 1, still present at adult stage ' 'Symphysis = 0, very upraised; 1, upraised; 2, nearly horizontal' 'Symphysis = 0, spindly; 1, massive; 2, very massive' 'Symphysis: posterior margin = 0, in front of p2; 1, level of p2-4' 'Foramen mentale = 0, in front of p2; 1, level of p2-4' 'Corpus mandibulae: lingual groove = 0, present; 1, absent' 'Corpus mandibulae: lingual groove = 0, still present at adult stage; 1, present at juvenile stage only' 'Corpus mandibulae: base = 0, straight; 1, convex; 2, very convex' 'Ramus = 0, inclined backward; 1, vertical; 2, inclined forward' 'Ramus: processus coronoideus = 0, well developed; 1, little developed' 'Foramen mandibulare = 0, below the teeth neck; 1, above the teeth neck' 'Compared length of the premolars/molars rows = 0 (100 * LP3?4/LM1?3) > 50; 1, 42 < (100 * LP3?4/LM1?3) < 50; 2 (100 * LP3?4/LM1?3) < 42 ' 'Cheek teeth: enamel foldings = 0, absent; 1, weak; 2, developed; 3, intense ' 'Cheek teeth: cement = 0, absent; 1, present ' 'Cheek teeth: cement = 0, weak or variable; 1, abundant' 'Cheek teeth: shape of enamel = 0, wrinkled; 1, wrinkled and corrugated; 2, corrugated and arborescent' 'Cheek teeth: crown = 0, low; 1, high ' 'Cheek teeth: crown = 0, high; 1, partial hypsodonty; 2, subhypsodonty; 3, hypsodonty ' 'Cheek teeth: roots = 0, distinct; 1, joined; 2, fused ' 'I1 = 0, present; 1, absent ' 'I1: shape of the crown (cross-section) = 0, almond; 1, oval; 2, halfmoon (NA) ' 'I2 = 0, present; 1, absent ' 'I3 = 0, present; 1, absent ' 'C1 = 0, present; 1, absent ' 'i1 = 0, present; 1, absent' 'i1: crown = 0, developed, with a pronounced neck; 1, reduced' 'i2 = 0, present; 1, absent' 'i2: shape = 0, incisor-like; 1, tusk-like' 'i2: orientation = 0, parallel; 1, divergent' 'i3 = 0, present; 1, absent' 'c1 = 0, present; 1, absent' 'Upper premolars: labial cingulum = 0, always present; 1, usually present; 2, usually absent; 3, always absent' 'P2?4: crochet = 0, always absent; 1, usually present; 2, always present ' 'P2?4: crochet = 0, always simple; 1, usually simple; 2, usually multiple ' 'P2?4: metaloph constriction = 0, absent; 1, present' 'P2?4: lingual cingulum = 0, always present; 1, usually present; 2, usually absent; 3, always absent' 'P2?4: lingual cingulum = 0, continuous; 1, reduced' 'P2?4: postfossette = 0, narrow; 1, wide; 2, posterior wall ' 'P2?3: antecrochet = 0, always absent; 1, usually absent; 2, usually present; 3, always present' 'P1 (in adults) = 0, always present; 1, usually present; 2, always absent ' 'P1: anterolingual cingulum = 0, present; 1, absent [Rhinoceros sondaicus] ' 'P2 = 0, present; 1, absent ' 'P2: protocone and hypocone = 0, fused; 1, lingual bridge; 2, separated; 3, lingual wall (NA) ' 'P2: metaloph = 0, hypocone posterior to metacone; 1, transverse; 2, hypocone anterior to metacone' 'P2: lingual groove = 0, present; 1, absent ' 'P2: protocone = 0, equal or stronger than the hypocone; 1, less strong than the hypocone' 'P2: protoloph = 0, present; 1, absent ' 'P2: protoloph = 0, joined to the ectoloph; 1, interrupted' 'P3?4: medifossette = 0, always absent; 1, usually absent; 2, usually present; 3, always present' 'P3?4: constriction of the protocone = 0, always absent; 1, usually absent; 2, usually present; 3, always present' 'P3?4: protocone and hypocone = 0, fused; 1, lingual bridge; 2, separated; 3, lingual wall (NA) ' 'P3?4: metaloph = 0, hypocone anterior to metacone; 1, transverse; 2, hypocone posterior to metacone' 'P3: protoloph = 0, joined to the ectoloph; 1, interrupted' 'P3: crista = 0, always absent; 1, usually absent; 2, usually present; 3, always present ' 'P3: pseudometaloph = 0, always absent; 1, sometimes present ' 'P4: antecrochet = 0, always absent; 1, usually absent; 2, usually present; 3, always present ' 'P4: hypocone and metacone = 0, joined; 1, separated' 'Upper molars: labial cingulum = 0, always present; 1, usually present; 2, usually absent; 3, always absent ' 'Upper molars: antecrochet = 0, always absent; 1, usually absent; 2, usually present; 3, always present' 'Upper molars: crochet = 0, always absent; 1, usually absent; 2, usually present; 3, always present' 'Upper molars: crista = 0, always absent; 1, usually absent; 2, usually present; 3, always present' 'Upper molars: medifossette = 0, always absent; 1, usually absent [Diceros bicornis]; 2, usually present' 'Upper molars: lingual cingulum = 0, always present; 1, usually present; 2, usually absent; 3, always absent ' 'M1?2: constriction of the protocone = 0, always absent; 1, usually absent; 2, usually present; 3, always present ' 'M1?2: constriction of the protocone = 0, weak; 1, strong' 'M1?2: paracone fold = 0, present; 1, absent ' 'M1?2: paracone fold = 0, strong; 1, weak ' 'M1?2: metacone fold = 0, present; 1, absent ' 'M1?2: metastyle = 0, short; 1, long ' 'M1?2: metaloph = 0, long; 1, short ' 'M1?2: posterior part of the ectoloph = 0, straight; 1, concave ' 'M1?2: cristella = 0, always absent; 1, usually present; 2, always present ' 'M1?2: posterior cingulum = 0, continuous; 1, low and reduced ' 'M1: metaloph = 0, continuous; 1, hypocone isolated ' 'M1: antecrochet-hypocone = 0, always separated; 1, sometimes joined; 2, always joined ' 'M1: postfossette = 0, present; 1, usually absent ' 'M2: protocone, lingual groove = 0, always absent; 1, usually absent; 2, always present ' 'M2: metaloph = 0, continuous; 1, hypocone isolated' 'M2: mesostyle = 0, absent; 1, present ' 'M2: mesostyle = 0, weak; 1, strong ' 'M2: antecrochet and hypocone = 0, separated; 1, joined' 'M3: ectoloph and metaloph = 0, distinct; 1, fused (ectometaloph) ' 'M3: shape = 0, quadrangular; 1, triangular ' 'M3: constriction of the protocone = 0, always absent; 1, usually absent; 2, always present' 'M3: protocone = 0, trefoil-shape; 1, indented ' 'M3: protoloph = 0, transverse; 1, lingually elongated' 'M3: posterior groove on the ectometaloph = 0, present; 1, absent ' 'p2-3: vertical external roughnesses = 0, absent; 1, present [Plesiaceratherium mirallesi]' 'Lower cheekteeth: external groove = 0, smooth; 1, developed, U-shaped; 2, angular, V-shaped (NA)' 'Lower cheekteeth: external groove = 0, vanishing before the neck; 1, developed until the neck' 'Lower cheekteeth: trigonid = 0, angular; 1, rounded' 'Lower cheekteeth: trigonid = 0, obtuse or right dihedron; 1, acute dihedron' 'Lower cheekteeth: metaconid = 0, joined to the metalophid; 1, constricted' 'Lower cheekteeth: entoconid = 0, joined to the hypolophid; 1, constricted' 'Lower premolars: lingual opening of the posterior valley = 0, U-shape; 1, narrow, V-shape' 'Lower premolars: lingual cingulum = 0, always present; 1, usually present; 2, usually absent; 3, always absent' 'Lower premolars: lingual cingulum = 0, reduced; 1, continuous' 'Lower premolars: labial cingulum = 0, present; 1, absent' 'Lower premolars: labial cingulum = 0, continuous; 1, reduced' 'd1/p1 in adults = 0, always present; 1, usually present; 2, usually absent; 3, always absent' 'd1: 0, always two-rooted; 1, usually two-rooted; 2, always one-rooted' 'p2 = 0, always present; 1, usually present; 2, always absent' 'p2: paralophid = 0, isolated, spur-like; 1, curved, without constriction' 'p2: paraconid = 0, developed; 1, reduced' 'p2: posterior valley = 0, lingually open; 1, usually closed; 2, always closed' 'Lower molars: lingual cingulum = 0, always present; 1, often absent;  2, always absent' 'Lower molars: lingual cingulum = 0, reduced; 1, continuous' 'Lower molars: labial cingulum = 0, always present; 1, usually present; 2, usually absent; 3, always absent' 'Lower molars: labial cingulum = 0, continuous; 1, reduced' 'Lower molars: hypolophid = 0, transverse; 1, oblique; 2, almost sagittal' 'm2-3: lingual groove of the entoconid = 0, absent; 1, present' 'dI1 = 0, present; 1, absent [Ceratotherium simum; Coelodonta antiquitatis] ' 'dI2 = 0, present; 1, absent ' 'D2: mesostyle = 0, present; 1, absent ' 'D3?4: mesostyle = 0, absent; 1, present ' 'D2: lingual wall = 0, absent; 1, present ' 'D2: secondary folds = 0, absent; 1, present ' 'D2: mesoloph = 0, absent; 1, present ' 'di1 = 0, present; 1, absent' 'di2 = 0, present; 1, absent' 'Lower milk teeth: constriction of the metaconid = 0, present; 1, absent' 'Lower milk teeth: constriction of the entoconid = 0, absent; 1, present' 'Lower milk teeth: protoconid fold = 0, present; 1, absent' 'd1 (in juveniles) = 0, present; 1, absent' 'd2-3: vertical external roughnesses = 0, absent; 1, present' 'd2-3: ectolophid fold = 0, present; 1, absent' 'd2: anterior groove on the ectolophid = 0, absent; 1, present' 'd2: paralophid = 0, simple; 1, double' 'd2: posterior valley = 0, always open; 1, usually open; 2, usually closed; 3, always closed' 'd3: paralophid = 0, double; 1, simple' 'd3: lingual groove on the entoconid = 0, always absent; 1, usually absent; 2, always present' 'Atlas: outline of the rachidian canal = 0, bulb; 1, mushroom' 'Atlas: alar notch = 0, absent; 1, present' 'Atlas: foramen vertebrale lateralis = 0, absent; 1, present' 'Atlas: condyle-facets = 0, comma-like; 1, kidney-like' 'Atlas: axis-facets = 0, straight; 1, sigmoid; 2, transversally concave NA' 'Atlas: foramen transversarium = 0, present; 1, absent' 'Atlas: foramen transversarium = beside the axis-facet; 1, hidden by the axis-facet' 'Scapula = 0, elongated (1.5<H/APD<2); 1, very elongated (H/APD>2); 2, spatula-shaped (H/APD<1.5)' 'Scapula: glenoid fossa = 0, oval; 1, medial border straight' 'Humerus: greater trochiter = 0, high; 1, low' 'Humerus: fossa olecrani = 0, high; 1, low' 'Humerus: distal articulation = 0, egg cup (shallow median constriction); 1, diabolo (deep median constriction)' 'Humerus: scar on the trochlea = 0, absent; 1, present' 'Humerus: distal gutter on the epicondyle = 0, absent; 1, present' 'Radius: anterior border of the proximal articulation = 0, straight; 1, M-shaped' 'Radius: medial border of the diaphysis = 0, straight; 1, concave' 'Radius: proximal ulna-facets = 0, always separated; 1, usually separated; 2, usually fused; 3, always fused' 'Radius: insertion of the m. biceps brachii = 0, shallow; 1, deep' 'Radius/ulna = 0, independent; 1, in contact or fused' 'Radius: gutter for the m. extensor carpi = 0, deep and wide; 1, weak' 'Radius/ulna: second distal articulation = 0, absent; 1, present' 'Radius: posterior expansion of the scaphoid-facet = 0, low; 1, high' 'Ulna: angle between diaphysis and olecranon = 0, open; 1, closed' 'Ulna: anterior tubercle on the distal end = 0, absent; 1, present' 'Scaphoid: postero-proximal facet with semilunate = 0, present; 1, absent or contact' 'Scaphoid: trapezium-facet = 0, large; 1, small' 'Scaphoid: magnum-facet in lateral view = 0, concave; 1, straight' 'Scaphoid: comparison between anterior and posterior heights = 0, equal; 1, Hant < H post' 'Semilunate: ulna-facet = 0, absent; 1, present' 'Semilunate: distal border of anterior side = 0, acute; 1, rounded' 'Semilunate: anterior side = 0, keeled; 1, smooth' 'Pyramidal: distal facet for semilunate = 0, symmetric; 1, asymmetric; 2, Lshaped' 'Pyramidal: distal side = 0, triangular; 1, elliptic [Ceratoth. simum ; Dic. bicornis; Coelo. antiquitatis ]' 'Trapezoid: proximal border in anterior view = 0, symmetric; 1, asymmetric' 'Magnum: proximal border of the anterior side = 0, nearly straight; 1, concave' 'Magnum: indentation on the medial side = 0, absent; 1, present' 'Magnum: indentation on the medial side = 0, always shallow; 1, usually shallow; 2, always deep' 'Magnum: posterior tuberosity = 0, short; 1, long' 'Magnum: posterior tuberosity = 0, curved; 1, straight' 'Unciform: pyramidal-facet and McV-facet = 0, always separate; 1, usually separate; 2, always in contact' 'Unciform: posterior expansion of the pyramidal-facet = 0, always absent; 1, usually absent; 2, usually present; 3, always present' 'McII: magnum-facet = 0, curved; 1, straight' 'McII: anterior McIII-facet = 0, present; 1, sometimes absent [Plesiaceratherium mirallesi ]' 'McII: posterior McIII-facet = 0, always absent; 1, usually absent; 2, always present' 'McII: anterior and posterior McIII-facets = 0, separated; 1, fused' 'McII: trapezium-facet = 0, always present; 1, usually present; 2, always absent' 'McIII: magnum-facet in anterior view = 0, visible; 1, invisible' 'McIV: proximal facet, outline = 0, trapezoid; 1, pentagonal; 2, triangular' 'McV: 0, functional; 1, vestigial' 'Metacarpals: insertion of the m. extensor carpalis = 0, flat; 1, salient' 'Coxal: acetabulum = 0, oval or circular; 1, subtriangular' 'Femur: trochanter major = 0, high; 1, low' 'Femur: head = 0, hemispheric; 1, medially stiff' 'Femur: surface of epiphysis of the head = 0, flat; 1, crescent-shaped' 'Femur: fovea capitis = 0, present; 1, absent [Diceros bicornis]' 'Femur: fovea capitis = 0, high and narrow; 1, low and wide' 'Femur: third trochanter = 0, developed; 1, very developed' 'Femur: relations between the medial lip of the trochlea and the diaphysis = 0, rupture; 1, ramp' 'Femur: proximal border of the patellar trochlea = 0, curved; 1, straight' 'Tibia: antero-distal groove = 0, present; 1, absent' 'Tibia: medio-distal gutter (tendon m. tibialis posterior) = 0, always present; 1, usually present; 2, always absent' 'Tibia: medio-distal gutter = 0, shallow; 1, deep' 'Tibia-fibula = 0, independent; 1, in contact or fused' 'Tibia: posterior apophysis = 0, high; 1, low' 'Tibia: posterior apophysis = 0, acute; 1, rounded' 'Fibula: proximal articulation = 0, low; 1, high' 'Fibula: distal end = 0, slender; 1, robust' 'Fibula: latero-distal gutter (tendon peronaeus muscles) = 0, shallow; 1, deep' 'Fibula: position of the latero-distal gutter = 0, posterior; 1, median' 'Astragalus: (Transverse Diameter/Height) ratio = 0, TD/H < 1; 1, 1 < TD/H < 1.2; 2, 1.2  < TD/H' 'Astragalus: (Antero-Posterior Diameter/Height) ratio = 0, APD/H < 0.65; 1, 0.65 < APD/H' 'Astragalus: orientation of the fibula-facet = 0, subvertical; 1, oblique' 'Astragalus: fibula-facet = 0, flat; 1, concave' 'Astragalus: collum tali = 0, high; 1, low' 'Astragalus: posterior stop on the cuboid-facet = 0, present; 1, absent' 'Astragalus: caudal border of the trochlea, in proximal view = 0, sinuous; 1, nearly straight' 'Astragalus: orientation trochlea/distal articulation = 0, very oblique; 1, same axis' 'Astragalus: expansion of the calcaneus-facet 1 = 0, always present; 1, usually present' 'Astragalus: expansion of the calcaneus-facet 1 = 0, always wide and low; 1, usually wide and low; 2, always high and narrow' 'Astragalus: calcaneus-facet 1 = 0, very concave; 1, nearly flat' 'Astragalus: calcaneus-facets 2 and 3 = 0, always independent; 1, usually independent; 2, usually fused; 3, always fused' 'Calcaneus: fibula-facet = 0, always absent; 1, usually absent; 2, usually present; 3, always present' 'Calcaneus: tibia-facet = 0, always absent; 1, usually absent; 2, always present' 'Calcaneus: tuber calcanei = 0, massive; 1, slender' 'Calcaneus: insertion of the m. fibularis longus = 0, salient; 1, invisible' 'Navicular: cross section = 0, lozenge; 1, rectangle' 'Cuboid: proximal side = 0, oval; 1, triangular' 'Ectocuneiform: postero-lateral process = 0, weak; 1, developed' 'MtIII: proximal border of the anterior side = 0, straight; 1, concave; 2, sigmoid' 'MtIII: posterior MtII-facet = 0, present; 1, absent' 'MtIII: MtIV-facets = 0, distinct; 1, sometimes joined [Coelodonta antiquitatis]' 'MtIII: distal widening of the diaphysis (in adults) = 0, absent; 1, present' 'MtIII: cuboid-facet = 0, absent; 1, present' 'MtIII: cuboid-facet = 0, small; 1, large' 'MtIV: postero-proximal tuberosity = 0, isolated; 1, pad-shaped and continuous' 'Phalanx I for MtIII: symmetric insertions = 0, lateral; 1, nearly anterior' 'Limbs = 0, slender; 1, robust (brachypod)' 'Metapodials: intermediate relief = 0, high and acute; 1, low and smooth' 'Central metapodials: postero-distal tubercle on the diaphysis = 0, absent; 1, present [Plesiaceratherium mirallesi ]' 'Lateral metapodials: insertion of the m. interossei = 0, long; 1, short (does not reach distal half of the shaft)' 'C = 0, reduced; 1, developped; 2, strong' 'c = 0, reduced; 1, developped; 2, strong' 'Preorbital fossa = 0, absent; 1, present' 'Mandible : space between condylar and coronoid processes = 0, short (V-shaped); 1, wide (U-shaped)' 'Mandible : condylar processe = 0, high; 1, low' 'm3 talonid = 0, equal or smaller than trigonid; 1, longer' 'M3 paracone fold = 0, absent; 1, weak; 2, strong' 'Diastema between upper incisors and canine : 0, present; 1, absent (Averianov et al 2016)' 'Upper postcanine diastema : 0, long, similar to length of upper premolars; 1, short' 'Orbit, vertical position on the skull: 0, approximately at dorsoventral midline; 1, low, due to large size of sinuses; 2, high' 'I3, size to I2: 0, similar; 1,much larger; 2, distinctly smaller' 'i3 size to i2: 0, similar or smaller; 1, much smaller' 'p3, size and morphology: 0, similar in length with p4 and molariform, with talonid well-developped; 1, distinctly shorter than p4 and molariform; 2, distinctly shorter than p4 and premolariform, with talonid reduced or absent' 'Upper molars, parastyle: 0, large; 1, reduced' 'M3, metastyle direction: 0, posterolingually; 1, posterolabially' ; 
	MATRIX
	Sellamynodon_zimborensis        ??????0?0020002??221??????????0-01-?111000000010100-{1 2}{0 1}111-02002010?0-1??????????????????????????????????????{1 2 3}{0 1 2}{0 1 2}{0 1 2}{0 1 2}{1 2 3}??????????????????000-0-0001000001003-2---000010???????????????????????????????????????????????????????????????????????????????????????????????????????????????????????????1112??2??211
	Amynodontopsis_aff._bodei       ?????????0??????????????????????????0??????????????????????????00-?0-1??????????????????????????????????????0000010-0110100?0-1000--000-0-?101000???????????{0 1}0??1???????????????????????????????????????????????????????????????????????????????????????????????????????????????????????????????1??????10
	Cadurcotherium_cayluxi          011?-?1?00000?0??0210?00110-0-0-00011?????0000101?0-1?11??001?2011?10?0?010??????00??000??2-001--0000?1000?03000030-010010000-0000--000-0-0001000?01003-2---0?3-20?????????????????????????????0?000?1?????00??????????????????-???2?????0????000???????1??0??11??????????????10000-?101??22101121012-211
	Cadurcotherium_minus            ????-?????????????????????????????????????????????????????????2011?101????????????3??0002?2-00?--??0001????03000030-011010010-1000--000-0-?00??00???????????2-3-20?????????????????????????????????????????????????????????????????????????????????????????????????????????????????????????????12??????11
	Sharamynodon_mongoliensis       010?-?010?01-?0??02?0????10-0-0-????1????????010????210100010?2010?0-00?000000000030-000102?00---1-0001000003100000-00111000000000--000-0-0111000?01003-0-1-010010??????????????????????????????????????????0???1?0?1???0???????0???1?0????????????????????????1??????????????0??0????01??111?10200100011
	Cadurcodon_ardynensis           010?-??????????????????1010-0-0-????????????????????011???111?200-?101??110??????000-000232-001--00003110030?110020-00101001021000--000-0-?001000?01003-2---010020?????????????????????11?0????01000?0???1?????1??001????0-1100????21?00?00?000?????111?11?21011????????20?0?12??1????01??22?1012111?1211
	Cadurcodon_kazakademius         ????-???????????????????????????????????????????????0111??11??200-?10??????1-1--10?????????????????????????????????????????????????????????001000?????3-2---????20?????????????????????????????????????????????????????????????????????????????????????????????????????????????????????????2?001?????12??
	Zaisanamynodon_borisovi         001?-?0?0001-?0??0200?11210-0-0-00010????20000100?0-2110??010?20???0-????000?0000030-000101?00---1-000100000?0000?0-011110000-0000--000-0-0001000?01013-1-10010010????????????????????????????????????????????????????????????????????????????????????????????????????????????????????????221001110210111
	Zaisanamynodon_protheroi        0?1?-?0?0001-?0??0200?11?10-0-0-000?0????200????0???111???010?200-?0-?0?00000000003???00102-00---010001000?0?000020-01111000?-?000--000-0-0001000?00013-2---01??10?????????????????????????????110???????????????????????????????????????00?010??????0?????2?100??????3???????????????0???221??12?????211
	Tapirus_terrestris              0010-1000000000000100100010-0-0-0101000100000000000-0010000100000--0-000000000000000-0000000020-1000021000000000000-000000000-0000-0000-0-0--1100000013-010000010000100000000000000010001010000000000000000000001001000000-0000000-000000000000001010000010001000000000000000020000-00000001000020011101?
	Hyrachyus_eximius               0000-00?0110000001020000000-0-0-00010?0000000000000-0001000200100-00-000000000000010-000000000---1-0001100012000000-000010000-0000-0000-0-010001003-000001002-0000??00000?????????????000001-0000001003010000010001110000100000000-00000000?010000000000000000000000003000000021-0100000000100002000?0000
	Trigonias_osborni               1000-1000010000?01020010000-0-0-00010?0000010010100-201100010?100-00-?01000000101100-0000000020-0010021000010100000-01000000000000-0000-0001000100201-0000002-2-00??000000000100?0??00110?0000?0?0000000000?0001000001000101001000-00?00000???00101-000?000110000000000??1?00?0000????00010-000?21000-0??
	Ronzotherium_filholi            0100-?000001-01100000010000-0-0-0010110001010000000-0000010110000-00-0000110?0101100-0001000010-0010031020101222000-00110000000000-0000-00010000001000000000000000??000000?0000?001000010001-?1001000030000000000000000000-1???000-202?0000?0000000000000001?000010020101001?000000-0?0000--01002--0--00-
	Aceratherium_incisivum          0000-0000010000?10110?00000-100-01000??0??????00????21?1??010?100-?0-?00011000101100-1001000021-0001222010112231113001110100100010-0112001000100012001120000102110??000??????????????????????0?01001001010011110010010010101022102120101?00?010000011000001111000100101000010000000-000000???????????????
	Amynodon_advenus                0000-0010000000??0210?11000-0-0-01000????1000011?00-0111??000?2010?0-?01000000000020-001202-00---0100000100-3100010-00111000000000-0000-0-0101000???013-0-02??211?00100000001?1??00300????????????????????????????????????????????????????????????????????????????????????????????????????221{0 1}{0 1}0100000011
	Amynodontopsis_bodei            0110-?010100000??0100?00010-0-0-00010????2011010??0-1011??000?200-?0-?0?0000100000?0-000102-020-10000{2 3}00300-0000010-011010010-1000--000-0-0101000???003-2---??3-10??001?0?????????????????????????????????????????????????????????????????????????????????????????????????????????????????221101100101011
	'"Amynodon" reedi'              ?????????0??????????????????????????1??????????????????????????0???0-??????????????0-0001??????????0000???0-3100020-01101000000000--000-0-??????????????????????????????????????????????????????????????????????????????????????????????????????????????????????????????????????????????????????2??????11
	Rostriamynodon_grangeri         ?10???11001???0??01?0?01000-0-0-00011???????????????1??0??0???2????0-?0?0000000000???????02-0?????????????0??00?????00101????-?????-00??0-?2?1000?????3-0???????1?????????????????????????????????????????????????????????????????????????????????????????????????????????????????????????221??0?00020011
	Sianodon_gaowangouensis         ?????????????????0??0?1?????????????1??????1??11?00???????????20???0-?0?000???????????????2?0???????????????3100010-011000000?1000-0000-0-????????????????????????????????????????????????????????????????????????????????????????????????????????????????????????????????????????????????1?????2?0????11
	Cadurcodon_bahoensis            ??10-?0??110??0??00?1?01??0-0-0-01001???????????????211???011?20???0-?1-0001-00?00????????2-00-?-??000-0?00-?200000-0010100?0-1000-0000-0-?0???00?????3-2---????1?????????????????????????????????????????????????????????????????????????????????????????????????????????????????????????221101211121211
	Megalamynodon_regalis           ?????????????????0??????????????????0?????0???11????11?0??011?20???0-?0?0000100000?0--00102-00---00002201000?001010-001010000-??00--000-0-0001000???003-2---??001?????????????????????????????????????????????????????????????????????????????????????????????????????????????????????????21?100201?10211
	Paramynodon_birmanicus          ??0???0?0011-00??02??????1????0-010?0?0??0???010????0111??0???20???0-?01000000000030-000?02-00---1-000-???00?000000-00101?0?0-0000--000-0-?001000???013-2---??2????????????????????????????????101???1?110??0?????011???????????0?????00????????????0??????2?000??????????????2??1????01??221???200210211
	Metamynodon_planifrons          0100-?000110000??22?0?11010-0-0-010011???0000010????02100000??20???0-?0?000{0 1}?00?0030-000102-00---000022000003011010-001110000-0000--000-0-0001000???1-3-2---??3-1??????????????0??????111101-211?11??13?10??0?110?10????00-???0????2??00?00???0?1???001011?2?111??????3??0????2??011??11??221?10111200211
	Hyracodon_nebraskensis          0000-0000111-001?0210?00000-0-0-01021????0??1110????101{0 1}??120?000-?0-?0?000000000000-{0 1}000001021-0000011030000202030-01111?00000000-0000-0-0100100?01003-01002-001???????????????110012010??0?10??00?????10??0?110?011????????0?????2??10000?0?0?11??00000??0?000?????03??????????010??01??000010110000000
	Protapirus_simplex              0010-10?0001-01??{0 1}2?0?00000-0-0-010000??01010000??0-20?0??12??00???0-?00000000000000--21100100---1-0?0-0000-1000000-00100?010-?000--000-0-0--1000???013-0100100100?????????????????????????0???????????????????1??0????????????????0??0???????????????????????????????????????????????????001110110000010
	Cadurcodon_maomingensis         ?????0?00??????????????1010-0-????0?????????????????0?11??1???2011?0-?1-0001-1--00?0-?00102-00---00000?0??0-?1000{0 1}0-???00?0?0-1?0??0000-0-001?000???0?3-2---??002?????????????????????????????????????????????????????????????????????????????????????????????????????????????????????????22???1?1112-211
	Paraceratherium_bugtiense       ??????0???0???1??00???0???0-0-0-??1101???????021?00-2211??0???101000-1?????001--1100-100202-011-10100(0 1)10000-0300030-01111001000200-0100-00011?????01003-0110????????10011??????????????11120???1000?????1???0?11??00????00-0-00????2??1??10???0??????11????2?000??102?0??????020?10-?101???-????1??1?-00-
	Paraceratherium_transouralicum  0010-?0?01100?11?0010?01000-0-0-00?001???1010010?00-2{1 2}11??010?10???0-?0?111001--1100-100100?021-10100100000-0000030-00110?000-0000--100-000110100???003-010?2-101??????????????????????????????1?00??1?0??0?0??1?000????1??0??0???????10?10???000???01?00??2?000??102?03?0????20010-?101??--11101--0--00-
	Proeggysodon_qiui               ????????????????????????????????????????????????????1201??0???10???0-??????0000010????????????????????????????????????????????????????????00101000111-1?010000211??????????????????????????????????????????????????????????????????????????????????????????????????????????????????????????2???0?????-2??
	'"Pappaceras" meiomenus'        0000-01001100000?0??0?00000-0-0-0?0?1???-1?01010??????????????200-?0-?01000???????00-101201?001--0000000000-0100000-00010?00000000--000-0-????????????????????????????????????????????????????????????????????????????????????????????????????????????????????????????????????????????????1?1???10000??01
	Allacerops_turgaica             ??????1??10??????0??????????????????0????????01?????0101??020?100-?0-?????00000000?0-100100?011-000001203000?200020-01110?00000000-0100-010210100???000?011???0110?????????????????????????????1?0??100?01?00??10001????10-00??0????1?10?0????0?0???000?1??0?000???0200??0?1?010?00-??01??22?1?01?1??000-
	Hyrachyus_princeps              1000-?0?0010??0??01?0?10000-0-0-0{0 1}010????????000????1011??020?100-?0-?000000?00?0000-?01100?00---1-0001100012002000-01000?0000000??-00??0-?--??00?3-??0?01002-??00????????????????????????????????????????????????????????????????????????????????????????????????????????????????????????010?1010000?201
	Uintaceras_radinskyi            ?000-?00010???0??0200?0???????0-000?0?0??????011????1010??010?100-?0-00?000000000000-100000000---000001000013100020-00010000000000--000-0-0100100110010?00022-3-10?????????????????????????????0?0???00?0?0?0?1?0?011?0?0??????????0??00?00?0?01????011????1?000??0??03???????{1 2}??00-??0???000??01100?020?
	Pappaceras_confluens            1000-?11011??0???????????00-0-0-0???????????????????0??(0 1)??010?100-?0-?0?0000?0000000-1000000001--0000010000-3200010-00000?000??00??0100-000200100?00010?00002-1110????????????????????????????????????????????????????????????????????????????????????????????????????????????????????????11?10010000000-
	Teletaceras_radinskyi           1000-0000110000??0110?00000-0-0-00000???010?0100????1101??010?0010?0-?000000?01?0030-100000003010010001100013110020-00010000000000-0000-0-010011?13-??0200002-3-10??10000?????????????????????????????????????????????????????????????10???????????????????0?000??0????3?00??????00-??01?0000?002000?100-
	Eggysodon_osborni               ????????????????????????????????????????????????????010???020?000-?0-????????????000-10000000{1 3}0?00000120000(0 1)0200000-01110?00000000--100-00010010010000020000000110???00?0??????01010?0????????????????????????0100101??0???????10200???????????????????????00001?10????????100?1??0-???????2?1101?????00-
	Triplopus_obliquidens           ??0???01?011-00??0100?????0-0-0-0????????????100????111???01??10???0-?0?000000000000-{0 1}00100?001--00001101000{0 1}101000-01010?0?000000--000-0-?1?0100?????220?????3-10?????????????????????????????0?00?????0??????1??00????1????0????????10???????????????????0?0?0??002?{1 2}0?1????2???0-??01??110??010000021?
	Urtinotherium_intermedium       ??????{0 1}?????????????????????????????????????????????2111000100100-?0-??????0000?002???00??0?0{1 2 3}???0???????????200030-01101?000??000-0100-01?1?0100?????000?0???000?????????????????????????2??????????10?10?0????????????????????????0??????????????????????1?100??100?0???????????????01???0?1102????120-

;
END;
BEGIN ASSUMPTIONS;
	TYPESET * UNTITLED   =  unord:  72 94 102 187 - 190\3 292 -  293, ord:  1 -  71 73 -  93 95 -  101 103 -  186 188 -  189 191 -  291 294 -  297;

END;
