# Supplementary material for: New data on Amynodontidae (Mammalia, Perissodactyla) from Eastern Europe: Phylogenetic and palaeobiogeographic implications around the Eocene-Oligocene transition
Source: PLoS One. 2018 Apr 18;13(4):e0193774. doi: 10.1371/journal.pone.0193774 (PMC5905962; doi:10.1371/journal.pone.0193774)
Supplement: S1 File — (ZIP) [file pone.0193774.s001.zip › matrix-Tissier.tnt]

xread
297 38
Sellamynodon_zimborensis	??????0?0020002??221??????????0-01-?111000000010100-[1 2][0 1]111-02002010?0-1??????????????????????????????????????[1 2 3][0 1 2][0 1 2][0 1 2][0 1 2][1 2 3]??????????????????000-0-0001000001003-2---000010???????????????????????????????????????????????????????????????????????????????????????????????????????????????????????????1112??2??211
Amynodontopsis_aff._bodei	?????????0??????????????????????????0??????????????????????????00-?0-1??????????????????????????????????????0000010-0110100?0-1000--000-0-?101000???????????[0 1]0??1???????????????????????????????????????????????????????????????????????????????????????????????????????????????????????????????1??????10
Cadurcotherium_cayluxi	011?-?1?00000?0??0210?00110-0-0-00011?????0000101?0-1?11??001?2011?10?0?010??????00??000??2-001--0000?1000?03000030-010010000-0000--000-0-0001000?01003-2---0?3-20?????????????????????????????0?000?1?????00??????????????????-???2?????0????000???????1??0??11??????????????10000-?101??22101121012-211
Cadurcotherium_minus	????-?????????????????????????????????????????????????????????2011?101????????????3??0002?2-00?--??0001????03000030-011010010-1000--000-0-?00??00???????????2-3-20?????????????????????????????????????????????????????????????????????????????????????????????????????????????????????????????12??????11
Sharamynodon_mongoliensis	010?-?010?01-?0??02?0????10-0-0-????1????????010????210100010?2010?0-00?000000000030-000102?00---1-0001000003100000-00111000000000--000-0-0111000?01003-0-1-010010??????????????????????????????????????????0???1?0?1???0???????0???1?0????????????????????????1??????????????0??0????01??111?10200100011
Cadurcodon_ardynensis	010?-??????????????????1010-0-0-????????????????????011???111?200-?101??110??????000-000232-001--00003110030?110020-00101001021000--000-0-?001000?01003-2---010020?????????????????????11?0????01000?0???1?????1??001????0-1100????21?00?00?000?????111?11?21011????????20?0?12??1????01??22?1012111?1211
Cadurcodon_kazakademius	????-???????????????????????????????????????????????0111??11??200-?10??????1-1--10?????????????????????????????????????????????????????????001000?????3-2---????20?????????????????????????????????????????????????????????????????????????????????????????????????????????????????????????2?001?????12??
Zaisanamynodon_borisovi	001?-?0?0001-?0??0200?11210-0-0-00010????20000100?0-2110??010?20???0-????000?0000030-000101?00---1-000100000?0000?0-011110000-0000--000-0-0001000?01013-1-10010010????????????????????????????????????????????????????????????????????????????????????????????????????????????????????????221001110210111
Zaisanamynodon_protheroi	0?1?-?0?0001-?0??0200?11?10-0-0-000?0????200????0???111???010?200-?0-?0?00000000003???00102-00---010001000?0?000020-01111000?-?000--000-0-0001000?00013-2---01??10?????????????????????????????110???????????????????????????????????????00?010??????0?????2?100??????3???????????????0???221??12?????211
Tapirus_terrestris	0010-1000000000000100100010-0-0-0101000100000000000-0010000100000--0-000000000000000-0000000020-1000021000000000000-000000000-0000-0000-0-0--1100000013-010000010000100000000000000010001010000000000000000000001001000000-0000000-000000000000001010000010001000000000000000020000-00000001000020011101?
Hyrachyus_eximius	0000-00?0110000001020000000-0-0-00010?0000000000000-0001000200100-00-000000000000010-000000000---1-0001100012000000-000010000-0000-0000-0-010001003-000001002-0000??00000?????????????000001-0000001003010000010001110000100000000-00000000?010000000000000000000000003000000021-0100000000100002000?0000
Trigonias_osborni	1000-1000010000?01020010000-0-0-00010?0000010010100-201100010?100-00-?01000000101100-0000000020-0010021000010100000-01000000000000-0000-0001000100201-0000002-2-00??000000000100?0??00110?0000?0?0000000000?0001000001000101001000-00?00000???00101-000?000110000000000??1?00?0000????00010-000?21000-0??
Ronzotherium_filholi	0100-?000001-01100000010000-0-0-0010110001010000000-0000010110000-00-0000110?0101100-0001000010-0010031020101222000-00110000000000-0000-00010000001000000000000000??000000?0000?001000010001-?1001000030000000000000000000-1???000-202?0000?0000000000000001?000010020101001?000000-0?0000--01002--0--00-
Aceratherium_incisivum	0000-0000010000?10110?00000-100-01000??0??????00????21?1??010?100-?0-?00011000101100-1001000021-0001222010112231113001110100100010-0112001000100012001120000102110??000??????????????????????0?01001001010011110010010010101022102120101?00?010000011000001111000100101000010000000-000000???????????????
Amynodon_advenus	0000-0010000000??0210?11000-0-0-01000????1000011?00-0111??000?2010?0-?01000000000020-001202-00---0100000100-3100010-00111000000000-0000-0-0101000???013-0-02??211?00100000001?1??00300????????????????????????????????????????????????????????????????????????????????????????????????????221[0 1][0 1]0100000011
Amynodontopsis_bodei	0110-?010100000??0100?00010-0-0-00010????2011010??0-1011??000?200-?0-?0?0000100000?0-000102-020-10000[2 3]00300-0000010-011010010-1000--000-0-0101000???003-2---??3-10??001?0?????????????????????????????????????????????????????????????????????????????????????????????????????????????????221101100101011
"Amynodon"_reedi	?????????0??????????????????????????1??????????????????????????0???0-??????????????0-0001??????????0000???0-3100020-01101000000000--000-0-??????????????????????????????????????????????????????????????????????????????????????????????????????????????????????????????????????????????????????2??????11
Rostriamynodon_grangeri	?10???11001???0??01?0?01000-0-0-00011???????????????1??0??0???2????0-?0?0000000000???????02-0?????????????0??00?????00101????-?????-00??0-?2?1000?????3-0???????1?????????????????????????????????????????????????????????????????????????????????????????????????????????????????????????221??0?00020011
Sianodon_gaowangouensis	?????????????????0??0?1?????????????1??????1??11?00???????????20???0-?0?000???????????????2?0???????????????3100010-011000000?1000-0000-0-????????????????????????????????????????????????????????????????????????????????????????????????????????????????????????????????????????????????1?????2?0????11
Cadurcodon_bahoensis	??10-?0??110??0??00?1?01??0-0-0-01001???????????????211???011?20???0-?1-0001-00?00????????2-00-?-??000-0?00-?200000-0010100?0-1000-0000-0-?0???00?????3-2---????1?????????????????????????????????????????????????????????????????????????????????????????????????????????????????????????221101211121211
Megalamynodon_regalis	?????????????????0??????????????????0?????0???11????11?0??011?20???0-?0?0000100000?0--00102-00---00002201000?001010-001010000-??00--000-0-0001000???003-2---??001?????????????????????????????????????????????????????????????????????????????????????????????????????????????????????????21?100201?10211
Paramynodon_birmanicus	??0???0?0011-00??02??????1????0-010?0?0??0???010????0111??0???20???0-?01000000000030-000?02-00---1-000-???00?000000-00101?0?0-0000--000-0-?001000???013-2---??2????????????????????????????????101???1?110??0?????011???????????0?????00????????????0??????2?000??????????????2??1????01??221???200210211
Metamynodon_planifrons	0100-?000110000??22?0?11010-0-0-010011???0000010????02100000??20???0-?0?000[0 1]?00?0030-000102-00---000022000003011010-001110000-0000--000-0-0001000???1-3-2---??3-1??????????????0??????111101-211?11??13?10??0?110?10????00-???0????2??00?00???0?1???001011?2?111??????3??0????2??011??11??221?10111200211
Hyracodon_nebraskensis	0000-0000111-001?0210?00000-0-0-01021????0??1110????101[0 1]??120?000-?0-?0?000000000000-[0 1]000001021-0000011030000202030-01111?00000000-0000-0-0100100?01003-01002-001???????????????110012010??0?10??00?????10??0?110?011????????0?????2??10000?0?0?11??00000??0?000?????03??????????010??01??000010110000000
Protapirus_simplex	0010-10?0001-01??[0 1]2?0?00000-0-0-010000??01010000??0-20?0??12??00???0-?00000000000000--21100100---1-0?0-0000-1000000-00100?010-?000--000-0-0--1000???013-0100100100?????????????????????????0???????????????????1??0????????????????0??0???????????????????????????????????????????????????001110110000010
Cadurcodon_maomingensis	?????0?00??????????????1010-0-????0?????????????????0?11??1???2011?0-?1-0001-1--00?0-?00102-00---00000?0??0-?1000[0 1]0-???00?0?0-1?0??0000-0-001?000???0?3-2---??002?????????????????????????????????????????????????????????????????????????????????????????????????????????????????????????22???1?1112-211
Paraceratherium_bugtiense	??????0???0???1??00???0???0-0-0-??1101???????021?00-2211??0???101000-1?????001--1100-100202-011-10100[0 1]10000-0300030-01111001000200-0100-00011?????01003-0110????????10011??????????????11120???1000?????1???0?11??00????00-0-00????2??1??10???0??????11????2?000??102?0??????020?10-?101???-????1??1?-00-
Paraceratherium_transouralicum	0010-?0?01100?11?0010?01000-0-0-00?001???1010010?00-2[1 2]11??010?10???0-?0?111001--1100-100100?021-10100100000-0000030-00110?000-0000--100-000110100???003-010?2-101??????????????????????????????1?00??1?0??0?0??1?000????1??0??0???????10?10???000???01?00??2?000??102?03?0????20010-?101??--11101--0--00-
Proeggysodon_qiui	????????????????????????????????????????????????????1201??0???10???0-??????0000010????????????????????????????????????????????????????????00101000111-1?010000211??????????????????????????????????????????????????????????????????????????????????????????????????????????????????????????2???0?????-2??
"Pappaceras"_meiomenus	0000-01001100000?0??0?00000-0-0-0?0?1???-1?01010??????????????200-?0-?01000???????00-101201?001--0000000000-0100000-00010?00000000--000-0-????????????????????????????????????????????????????????????????????????????????????????????????????????????????????????????????????????????????1?1???10000??01
Allacerops_turgaica	??????1??10??????0??????????????????0????????01?????0101??020?100-?0-?????00000000?0-100100?011-000001203000?200020-01110?00000000-0100-010210100???000?011???0110?????????????????????????????1?0??100?01?00??10001????10-00??0????1?10?0????0?0???000?1??0?000???0200??0?1?010?00-??01??22?1?01?1??000-
Hyrachyus_princeps	1000-?0?0010??0??01?0?10000-0-0-0[0 1]010????????000????1011??020?100-?0-?000000?00?0000-?01100?00---1-0001100012002000-01000?0000000??-00??0-?--??00?3-??0?01002-??00????????????????????????????????????????????????????????????????????????????????????????????????????????????????????????010?1010000?201
Uintaceras_radinskyi	?000-?00010???0??0200?0???????0-000?0?0??????011????1010??010?100-?0-00?000000000000-100000000---000001000013100020-00010000000000--000-0-0100100110010?00022-3-10?????????????????????????????0?0???00?0?0?0?1?0?011?0?0??????????0??00?00?0?01????011????1?000??0??03???????[1 2]??00-??0???000??01100?020?
Pappaceras_confluens	1000-?11011??0???????????00-0-0-0???????????????????0??[0 1]??010?100-?0-?0?0000?0000000-1000000001--0000010000-3200010-00000?000??00??0100-000200100?00010?00002-1110????????????????????????????????????????????????????????????????????????????????????????????????????????????????????????11?10010000000-
Teletaceras_radinskyi	1000-0000110000??0110?00000-0-0-00000???010?0100????1101??010?0010?0-?000000?01?0030-100000003010010001100013110020-00010000000000-0000-0-010011?13-??0200002-3-10??10000?????????????????????????????????????????????????????????????10???????????????????0?000??0????3?00??????00-??01?0000?002000?100-
Eggysodon_osborni	????????????????????????????????????????????????????010???020?000-?0-????????????000-10000000[1 3]0?00000120000[0 1]0200000-01110?00000000--100-00010010010000020000000110???00?0??????01010?0????????????????????????0100101??0???????10200???????????????????????00001?10????????100?1??0-???????2?1101?????00-
Triplopus_obliquidens	??0???01?011-00??0100?????0-0-0-0????????????100????111???01??10???0-?0?000000000000-[0 1]00100?001--00001101000[0 1]101000-01010?0?000000--000-0-?1?0100?????220?????3-10?????????????????????????????0?00?????0??????1??00????1????0????????10???????????????????0?0?0??002?[1 2]0?1????2???0-??01??110??010000021?
Urtinotherium_intermedium	??????[0 1]?????????????????????????????????????????????2111000100100-?0-??????0000?002???00??0?0[1 2 3]???0???????????200030-01101?000??000-0100-01?1?0100?????000?0???000?????????????????????????2??????????10?10?0????????????????????????0??????????????????????1?100??100?0???????????????01???0?1102????120-
;

ccode	 +  0.70 72.92 94.100 102.185 187 188 190.290 293.296 *;


proc /;
comments 0
;
