# Supplementary material for: New data on Amynodontidae (Mammalia, Perissodactyla) from Eastern Europe: Phylogenetic and palaeobiogeographic implications around the Eocene-Oligocene transition
Source: PLoS One. 2018 Apr 18;13(4):e0193774. doi: 10.1371/journal.pone.0193774 (PMC5905962; doi:10.1371/journal.pone.0193774)
Supplement: S2 File — Changes in blue with double-arrows are unambiguous. Number of steps and CI of characters are also included. Numbers on the tree are node numbers. Refer to the included tree for node numbers and to the morphological data matrix for characters description (S1 File). (XLSX) [file pone.0193774.s002.xlsx]

## Sheet: Feuil1
													Apomorphy lists:
													Branches			Characters	Steps	CI	Changes
													node_50	-->	node_55	3	1	0.25	1	==>	0
																6	1	0.5	1	==>	0
																11	1	0.222	0	==>	1
																20	1	0.25	0	-->	1
																34	1	0.167	1	==>	0
																38	1	1	0	==>	1
																56	1	0.143	0	==>	1
																63	1	0.333	0	==>	1
																110	1	0.214	0	-->	1
																118	1	0.125	0	-->	1
																142	1	0.333	1	==>	0
																150	1	0.167	1	==>	0
																151	3	0.25	3	==>	0
																157	1	0.2	1	-->	2
																179	1	0.5	0	-->	1
																184	1	0.5	0	-->	1
																188	1	0.333	0	-->	1
																213	1	0.333	0	-->	1
																238	1	0.333	0	-->	1
																263	1	0.3	0	-->	1
																296	1	0.333	1	==>	0
													node_55	-->	node_59	10	1	0.143	0	-->	1
																42	1	0.333	0	-->	1
																47	1	0.4	0	-->	1
																49	1	0.333	0	-->	1
																54	1	0.25	0	==>	1
																86	1	0.333	0	==>	1
																95	1	0.2	0	==>	1
																120	1	0.125	0	==>	1
																143	1	0.333	0	-->	1
																152	2	0.333	0	-->	2
																161	1	0.4	0	==>	1
																177	1	1	0	==>	1
																186	1	1	0	-->	1
																208	1	0.333	0	-->	1
																226	2	0.5	0	-->	2
																229	1	0.5	0	-->	1
																231	1	0.333	0	-->	1
																249	1	0.5	0	-->	1
																258	1	0.5	0	-->	1
																261	2	0.333	0	-->	2
																265	2	0.667	0	-->	2
																278	1	1	0	-->	1
																280	1	1	0	==>	1
																283	1	0.286	0	-->	1
																286	1	0.143	0	-->	1
																287	1	0.143	0	-->	1
													node_59	-->	node_62	114	1	0.2	0	==>	1
																118	1	0.125	1	-->	0
																158	1	0.333	0	-->	1
																179	1	0.5	1	-->	0
																207	1	0.333	0	==>	1
																247	1	0.5	0	==>	1
																252	1	0.25	0	-->	1
																253	1	0.5	0	-->	1
																263	2	0.3	1	==>	3
																264	3	1	0	==>	3
													node_62	-->	node_66	37	1	0.125	0	-->	1
																70	1	0.5	0	-->	1
																72	1	0.5	0	-->	1
																92	1	0.5	0	-->	1
																97	1	0.333	0	-->	1
																119	1	0.167	0	-->	1
																121	1	0.167	0	-->	1
																148	1	0.333	0	==>	1
																151	3	0.25	0	==>	3
																152	2	0.333	2	-->	0
																160	1	0.25	1	-->	0
																192	1	0.333	0	==>	1
																198	1	0.5	0	==>	1
																201	1	0.333	0	==>	1
																228	2	0.5	0	==>	2
																259	1	1	0	-->	1
																285	1	0.333	0	-->	1
													node_66	-->	node_67	7	1	0.2	0	-->	1
																63	1	0.333	1	==>	2
																88	1	0.25	0	-->	1
																89	1	0.182	1	-->	2
																91	1	0.4	0	==>	1
																103	1	0.25	1	-->	0
																142	1	0.333	0	-->	1
																143	1	0.333	1	-->	0
																157	2	0.2	2	-->	0
																183	1	0.5	0	-->	1
																191	1	0.5	0	-->	1
																199	3	0.333	0	-->	3
																220	1	0.5	0	-->	1
																231	1	0.333	1	-->	0
																252	1	0.25	1	-->	2
																256	1	0.25	0	-->	1
																284	1	0.25	1	-->	2
																297	1	0.333	0	==>	1
													node_67	-->	node_68	2	1	0.25	0	-->	1
																8	1	0.2	0	==>	1
																10	1	0.143	1	==>	0
																24	1	0.333	0	==>	1
																65	1	0.167	0	-->	1
																83	2	0.2	0	-->	2
																86	1	0.333	1	-->	0
																91	1	0.4	1	==>	2
																109	3	0.214	0	-->	3
																283	1	0.286	1	==>	2
																296	1	0.333	0	==>	1
													node_68	-->	node_69	7	1	0.2	1	-->	0
																11	1	0.222	1	==>	0
																19	1	0.182	1	==>	2
																23	1	0.2	0	==>	1
																34	1	0.167	0	-->	1
																36	1	0.25	1	-->	0
													node_69	-->	node_70	12	1	0.143	0	-->	1
																26	1	0.5	0	==>	1
																83	1	0.2	2	==>	3
																88	1	0.25	1	-->	0
																89	1	0.182	2	-->	1
																103	1	0.25	0	-->	1
																155	1	0.333	0	==>	1
																165	1	0.5	1	-->	0
																289	1	0.111	1	==>	2
																292	1	0.4	0	-->	1
													node_70	-->	node_71	8	1	0.2	1	-->	0
																120	1	0.125	1	==>	0
																140	1	0.286	1	==>	0
																153	2	0.667	0	==>	2
																287	1	0.143	1	-->	0
																292	1	0.4	1	-->	2
																293	1	0.333	0	==>	1
																295	2	0.154	0	==>	2
													node_71	-->	node_72	11	1	0.222	0	==>	1
																37	1	0.125	1	-->	0
																42	1	0.333	1	==>	0
																103	1	0.25	1	-->	2
																110	1	0.214	1	==>	0
																158	1	0.333	1	-->	0
																194	1	0.5	0	==>	1
																241	1	0.333	0	-->	1
																275	1	0.333	0	-->	1
													node_72	-->	node_73	12	1	0.143	1	-->	0
																56	1	0.143	1	-->	0
																77	1	0.5	0	-->	1
																102	1	0.375	0	==>	2
																112	1	0.25	0	==>	1
																211	1	0.333	0	-->	1
																254	1	0.2	0	-->	1
																255	1	0.5	0	-->	1
																291	1	0.333	0	==>	1
													node_73	-->	node_74	18	2	0.5	0	==>	2
																37	1	0.125	0	-->	1
																111	1	0.5	0	-->	1
																120	1	0.125	0	-->	1
																287	1	0.143	0	-->	1
																290	1	0.143	0	-->	1
																293	1	0.333	1	-->	0
													node_74	-->	Sellamynodon zimborensis	11	1	0.222	1	==>	2
																15	2	0.4	0	==>	2
																56	1	0.143	0	-->	1
																60	1	0.25	1	==>	2
																288	1	0.5	0	==>	1
													node_74	-->	Metamynodon planifrons	10	1	0.143	0	==>	1
																53	1	0.125	1	==>	0
																54	1	0.25	1	==>	2
																60	1	0.25	1	==>	0
																149	1	0.333	0	==>	1
																159	3	0.143	0	==>	3
																289	1	0.111	2	==>	1
													node_73	-->	Megalamynodon regalis	48	1	0.2	0	==>	1
																61	1	0.25	0	==>	1
																105	1	0.214	0	==>	1
																284	1	0.25	2	==>	1
													node_72	-->	Paramynodon birmanicus	53	1	0.125	1	==>	0
																98	1	0.2	0	==>	1
																114	1	0.2	1	==>	0
																150	1	0.167	0	==>	1
																159	2	0.143	0	==>	2
																212	1	0.167	0	-->	1
																256	1	0.25	1	-->	0
																274	1	0.333	0	==>	1
													node_71	-->	node_49	3	1	0.25	0	==>	1
																20	1	0.25	1	-->	0
																34	1	0.167	1	-->	0
																36	1	0.25	0	-->	1
																42	1	0.333	1	==>	2
																65	1	0.167	1	-->	0
																66	1	1	0	-->	1
																118	1	0.125	0	==>	1
																193	1	0.5	0	==>	1
																202	1	0.5	0	-->	1
																245	1	0.5	0	-->	1
																288	1	0.5	0	==>	1
																290	1	0.143	0	==>	1
													node_49	-->	node_46	12	1	0.143	1	-->	0
																19	1	0.182	2	-->	1
																44	1	0.2	0	-->	1
																61	1	0.25	0	-->	1
																77	1	0.5	0	-->	1
																83	3	0.2	3	-->	0
																127	1	0.5	0	==>	1
																192	1	0.333	1	-->	0
																238	1	0.333	1	-->	0
																246	1	0.333	0	-->	1
																255	1	0.5	0	-->	1
																292	1	0.4	2	-->	1
																293	1	0.333	1	-->	2
																294	1	0.25	0	-->	1
													node_46	-->	node_45	23	1	0.2	1	==>	0
																124	1	0.25	0	==>	1
													node_45	-->	node_41	8	1	0.2	0	-->	1
																24	1	0.333	1	==>	0
																54	1	0.25	1	-->	0
																60	1	0.25	1	==>	0
																110	1	0.214	1	==>	0
																158	1	0.333	1	-->	0
																159	3	0.143	0	==>	3
																252	2	0.25	2	-->	0
																271	1	0.333	2	-->	1
													node_41	-->	node_39	37	1	0.125	1	==>	0
																45	1	0.333	0	-->	1
																61	1	0.25	1	-->	0
																94	1	0.375	0	-->	2
																95	1	0.2	1	-->	0
																102	1	0.375	0	-->	2
																103	1	0.25	1	-->	0
																105	3	0.214	0	-->	3
																109	3	0.214	3	==>	0
																140	1	0.286	0	==>	1
																289	1	0.111	2	==>	1
																290	1	0.143	1	-->	0
																293	1	0.333	2	-->	0
																295	2	0.154	2	-->	0
													node_39	-->	Amynodontopsis aff. bodei	297	1	0.333	1	==>	0
													node_39	-->	Amynodontopsis bodei	10	1	0.143	0	==>	1
													node_41	-->	node_40	7	1	0.2	0	-->	1
																19	1	0.182	1	-->	2
																20	1	0.25	0	-->	1
																25	1	0.667	0	-->	1
																44	1	0.2	1	-->	0
																65	1	0.167	0	-->	1
																68	1	0.5	0	==>	1
																74	1	0.25	0	-->	1
																89	1	0.182	1	-->	2
																114	2	0.2	1	==>	3
																161	1	0.4	1	==>	2
																286	1	0.143	1	-->	0
																287	1	0.143	0	-->	1
													node_40	-->	Cadurcotherium cayluxi	119	1	0.167	1	==>	0
																124	1	0.25	1	==>	0
																127	1	0.5	1	==>	0
													node_40	-->	Cadurcotherium minus	83	3	0.2	0	-->	3
																157	2	0.2	0	==>	2
													node_45	-->	node_44	10	1	0.143	0	-->	1
																11	1	0.222	0	-->	1
																19	1	0.182	1	-->	0
																34	1	0.167	0	-->	1
																36	1	0.25	1	-->	0
																71	1	1	0	==>	1
																76	1	1	0	==>	1
																118	1	0.125	1	==>	0
																198	1	0.5	1	-->	0
																274	1	0.333	0	-->	1
																291	1	0.333	0	==>	1
													node_44	-->	node_43	3	1	0.25	1	-->	0
																53	1	0.125	1	==>	0
																59	1	0.333	0	==>	1
																78	1	0.5	0	==>	1
																161	1	0.4	1	==>	2
													node_43	-->	node_42	68	1	0.5	0	==>	1
																73	1	0.5	0	-->	1
																74	1	0.25	0	-->	1
																81	1	0.25	0	-->	1
																89	1	0.182	1	-->	2
																102	1	0.375	0	-->	3
																104	1	0.333	0	-->	1
																107	3	0.75	0	-->	3
																111	1	0.5	0	-->	1
																114	1	0.2	1	-->	2
													node_42	-->	Cadurcodon kazakademius	286	1	0.143	1	==>	0
													node_43	-->	Cadurcodon maomingensis	65	1	0.167	0	-->	1
																121	1	0.167	1	==>	0
																141	1	0.2	0	==>	1
													node_44	-->	Cadurcodon bahoensis	53	1	0.125	1	==>	2
																110	1	0.214	1	==>	2
																114	1	0.2	1	==>	0
													node_46	-->	Sianodon gaowangouensis	48	1	0.2	0	==>	1
																121	1	0.167	1	==>	0
																283	1	0.286	2	==>	1
													node_49	-->	node_48	2	1	0.25	1	-->	0
																25	2	0.667	0	-->	2
																49	1	0.333	1	-->	0
																56	1	0.143	1	-->	0
																99	1	0.167	0	-->	1
																114	1	0.2	1	==>	2
																150	1	0.167	0	-->	1
																254	1	0.2	0	-->	1
																256	1	0.25	1	-->	0
																286	1	0.143	1	-->	0
													node_48	-->	node_47	37	1	0.125	1	==>	0
																110	1	0.214	1	==>	0
																120	1	0.125	0	==>	1
													node_47	-->	Zaisanamynodon borisovi	53	1	0.125	1	==>	2
																91	1	0.4	2	==>	1
																98	1	0.2	0	==>	1
																153	1	0.667	2	==>	1
																289	1	0.111	2	==>	1
																295	1	0.154	2	==>	1
													node_47	-->	Zaisanamynodon protheroi	148	1	0.333	1	==>	0
													node_48	-->	"Amynodon" reedi	103	1	0.25	1	==>	0
													node_70	-->	Sharamynodon mongoliensis	53	1	0.125	1	==>	2
																55	1	0.167	1	==>	0
																70	1	0.5	1	-->	0
																98	1	0.2	0	==>	1
																114	1	0.2	1	==>	0
																141	1	0.2	0	==>	1
																209	1	0.5	0	==>	1
																271	2	0.333	2	==>	0
																283	1	0.286	2	==>	1
																284	1	0.25	2	==>	1
													node_69	-->	Amynodon advenus	2	1	0.25	1	-->	0
																37	1	0.125	1	==>	0
																48	1	0.2	0	==>	1
																53	1	0.125	1	==>	0
																60	1	0.25	1	==>	0
																99	1	0.167	0	==>	1
																105	1	0.214	0	==>	1
																150	1	0.167	0	==>	1
																156	2	0.5	0	==>	2
																159	2	0.143	0	==>	2
																160	1	0.25	0	-->	1
													node_68	-->	Rostriamynodon grangeri	56	1	0.143	1	==>	0
																110	1	0.214	1	==>	0
																120	1	0.125	1	==>	0
																140	1	0.286	1	==>	2
																293	1	0.333	0	==>	2
													node_67	-->	"Pappaceras" meiomenus	45	1	0.333	0	==>	1
																114	1	0.2	1	==>	0
																119	1	0.167	1	-->	0
																121	1	0.167	1	-->	0
													node_66	-->	node_65	16	1	0.5	0	==>	1
																44	1	0.2	0	-->	1
																94	1	0.375	0	==>	2
																102	1	0.375	0	==>	1
																110	1	0.214	1	==>	2
																114	2	0.2	1	==>	3
																118	1	0.125	0	-->	1
																181	1	0.5	0	-->	1
																187	1	1	0	-->	2
																188	1	0.333	1	-->	0
																229	1	0.5	1	-->	0
																249	1	0.5	1	-->	0
																283	1	0.286	1	-->	0
																284	1	0.25	1	==>	0
																290	1	0.143	0	-->	1
													node_65	-->	Hyracodon nebraskensis	12	1	0.143	0	==>	1
																19	1	0.182	1	==>	2
																34	1	0.167	0	==>	1
																36	1	0.25	1	==>	2
																42	1	0.333	1	==>	0
																45	1	0.333	0	==>	1
																46	1	0.333	0	==>	1
																54	1	0.25	1	==>	0
																59	1	0.333	0	==>	1
																60	1	0.25	1	==>	2
																63	1	0.333	1	==>	0
																89	1	0.182	1	==>	0
																97	1	0.333	1	-->	0
																105	3	0.214	0	==>	3
																112	2	0.25	0	==>	2
																185	1	0.5	1	==>	0
																212	1	0.167	0	-->	1
																241	1	0.333	0	==>	1
																247	1	0.5	1	==>	0
																252	1	0.25	1	-->	0
																275	1	0.333	0	==>	1
																285	1	0.333	1	-->	0
																286	1	0.143	1	==>	0
													node_65	-->	node_64	3	1	0.25	0	-->	1
																15	1	0.4	0	-->	1
																19	1	0.182	1	-->	0
																24	1	0.333	0	-->	1
																35	1	0.5	0	-->	1
																37	1	0.125	1	-->	0
																53	1	0.125	1	==>	2
																73	1	0.5	0	-->	1
																74	1	0.25	0	-->	1
																75	1	0.5	0	-->	1
																99	1	0.167	0	-->	1
																133	1	0.25	0	==>	1
																141	1	0.2	0	-->	1
																234	1	1	0	-->	1
																246	1	0.333	0	-->	1
																263	3	0.3	3	==>	0
																274	1	0.333	0	-->	1
																294	1	0.25	0	-->	1
													node_64	-->	node_63	54	1	0.25	1	-->	2
																65	1	0.167	0	-->	1
																78	1	0.5	0	==>	1
																81	1	0.25	0	==>	1
																82	1	0.5	0	==>	1
																159	1	0.143	0	-->	1
																252	1	0.25	1	==>	2
													node_63	-->	Paraceratherium bugtiense	11	1	0.222	1	==>	0
																47	1	0.4	1	==>	2
																48	1	0.2	0	==>	1
																89	1	0.182	1	==>	2
																91	2	0.4	0	==>	2
																94	1	0.375	2	==>	1
																110	1	0.214	2	==>	3
																124	1	0.25	0	==>	1
																155	1	0.333	0	==>	1
																292	1	0.4	0	==>	1
													node_63	-->	Paraceratherium transouralicum	36	1	0.25	1	==>	0
																103	1	0.25	1	==>	0
																110	2	0.214	2	==>	0
																118	1	0.125	1	==>	0
																121	1	0.167	1	==>	0
																217	1	0.5	0	==>	1
													node_64	-->	Urtinotherium intermedium	83	2	0.2	0	==>	2
																120	1	0.125	1	==>	0
																138	1	0.333	0	==>	1
																151	3	0.25	3	==>	0
																161	1	0.4	1	==>	0
																254	1	0.2	0	==>	1
																261	2	0.333	2	-->	0
																289	1	0.111	1	==>	2
																295	2	0.154	0	==>	2
													node_62	-->	node_61	1	1	0.333	0	==>	1
																36	1	0.25	1	-->	0
																89	1	0.182	1	==>	0
																108	1	0.333	0	-->	1
																109	3	0.214	0	==>	3
																146	1	0.333	0	-->	1
																150	1	0.167	0	==>	1
																154	1	0.333	1	==>	0
																159	1	0.143	0	==>	1
																212	1	0.167	0	-->	1
																246	1	0.333	0	-->	1
																287	1	0.143	1	-->	0
													node_61	-->	node_60	95	1	0.2	1	-->	0
																114	1	0.2	1	==>	2
																147	1	0.375	0	==>	1
																159	2	0.143	1	==>	3
																283	1	0.286	1	-->	0
																284	1	0.25	1	==>	0
													node_60	-->	Uintaceras radinskyi	11	1	0.222	1	==>	0
																19	1	0.182	1	==>	2
																20	1	0.25	1	-->	0
																48	1	0.2	0	==>	1
																54	1	0.25	1	==>	0
																56	1	0.143	1	==>	0
																156	2	0.5	0	==>	2
																231	1	0.333	1	-->	0
																290	1	0.143	0	==>	1
																295	2	0.154	0	==>	2
													node_60	-->	Teletaceras radinskyi	46	1	0.333	0	==>	1
																47	1	0.4	1	-->	0
																55	1	0.167	1	==>	0
																63	1	0.333	1	==>	0
																65	1	0.167	0	==>	1
																79	1	0.5	0	==>	1
																83	3	0.2	0	==>	3
																94	1	0.375	0	==>	3
																99	1	0.167	0	==>	1
																104	1	0.333	0	==>	1
																111	1	0.5	0	==>	1
																144	1	0.333	0	==>	1
																147	2	0.375	1	==>	3
																252	1	0.25	1	-->	0
																289	1	0.111	1	==>	2
																294	1	0.25	0	==>	1
													node_61	-->	Pappaceras confluens	7	1	0.2	0	==>	1
																8	1	0.2	0	==>	1
																53	1	0.125	1	==>	0
																110	1	0.214	1	==>	2
																120	1	0.125	1	==>	0
																133	1	0.25	0	==>	1
																140	1	0.286	1	==>	2
													node_59	-->	node_58	8	1	0.2	0	-->	1
																12	1	0.143	0	-->	1
																20	1	0.25	1	-->	0
																55	1	0.167	1	-->	0
																102	1	0.375	0	==>	1
																105	1	0.214	0	-->	1
																141	1	0.2	0	-->	1
																157	2	0.2	2	==>	0
																202	1	0.5	0	-->	1
																217	1	0.5	0	==>	1
																268	1	0.5	0	-->	1
																284	1	0.25	1	-->	2
													node_58	-->	node_56	10	1	0.143	1	-->	0
																46	1	0.333	0	-->	1
																47	1	0.4	1	-->	0
																112	1	0.25	0	-->	1
																147	1	0.375	0	-->	1
																148	1	0.333	0	-->	1
																149	1	0.333	0	-->	1
																151	1	0.25	0	-->	1
																159	2	0.143	0	==>	2
																266	1	0.5	0	-->	1
																295	2	0.154	0	==>	2
																296	1	0.333	0	-->	1
													node_56	-->	Proeggysodon qiui	54	1	0.25	1	==>	2
																81	1	0.25	0	==>	1
																140	1	0.286	1	==>	0
													node_56	-->	Triplopus obliquidens	55	1	0.167	0	-->	1
																151	1	0.25	1	==>	2
																159	1	0.143	2	==>	3
																284	1	0.25	2	-->	1
													node_58	-->	node_57	7	1	0.2	0	-->	1
																11	1	0.222	1	-->	0
																53	1	0.125	1	==>	0
																60	1	0.25	1	==>	2
																94	1	0.375	0	==>	1
																103	1	0.25	1	==>	2
																110	1	0.214	1	==>	2
																119	1	0.167	0	==>	1
																133	1	0.25	0	==>	1
																146	1	0.333	0	-->	1
																192	1	0.333	0	-->	1
																263	1	0.3	1	-->	0
																271	1	0.333	2	-->	1
																283	1	0.286	1	-->	2
																291	1	0.333	0	-->	1
													node_57	-->	Allacerops turgaica	105	2	0.214	1	==>	3
																114	2	0.2	0	==>	2
																138	1	0.333	0	==>	1
																140	1	0.286	1	==>	2
																155	1	0.333	0	==>	1
																212	1	0.167	0	-->	1
													node_57	-->	Eggysodon osborni	63	1	0.333	1	==>	0
																89	1	0.182	1	==>	0
																95	1	0.2	1	==>	0
																105	1	0.214	1	-->	0
																141	1	0.2	1	-->	0
																154	1	0.333	1	==>	0
																211	1	0.333	0	==>	1
																224	1	0.5	0	==>	1
																256	1	0.25	0	==>	1
																272	1	0.5	0	==>	1
													node_55	-->	node_54	19	1	0.182	1	-->	0
																20	1	0.25	1	-->	2
																23	1	0.2	0	-->	1
																99	1	0.167	0	-->	1
																108	1	0.333	0	==>	1
																109	1	0.214	0	-->	1
																147	2	0.375	0	==>	2
																160	1	0.25	1	-->	0
																165	1	0.5	1	==>	0
																185	1	0.5	1	==>	0
																199	1	0.333	0	-->	1
																218	1	0.5	0	==>	1
																227	1	1	0	-->	1
																242	1	1	1	==>	0
																250	1	1	1	==>	0
																289	1	0.111	1	-->	2
													node_54	-->	node_51	60	1	0.25	1	==>	2
																98	1	0.2	0	==>	1
																104	1	0.333	0	==>	1
																109	1	0.214	1	==>	2
																110	1	0.214	1	-->	0
																147	1	0.375	2	==>	3
																184	1	0.5	1	-->	0
																196	1	0.5	0	-->	1
																199	2	0.333	1	-->	3
																201	1	0.333	0	-->	1
																207	1	0.333	0	-->	1
																211	1	0.333	0	-->	1
																212	1	0.167	0	-->	1
																263	2	0.3	1	-->	3
																272	1	0.5	0	-->	1
																275	1	0.333	0	-->	1
													node_51	-->	Hyrachyus eximius	10	1	0.143	0	==>	1
																18	1	0.5	0	==>	1
																23	1	0.2	1	-->	0
																53	1	0.125	1	==>	0
																55	1	0.167	1	==>	0
																83	1	0.2	0	==>	1
																89	1	0.182	1	==>	0
																118	1	0.125	1	-->	0
																121	1	0.167	0	==>	1
																144	1	0.333	0	==>	1
													node_51	-->	Hyrachyus princeps	1	1	0.333	0	==>	1
																19	1	0.182	0	-->	1
																88	1	0.25	0	==>	1
																112	2	0.25	0	==>	2
																287	1	0.143	0	-->	1
																289	1	0.111	2	-->	1
																295	2	0.154	0	==>	2
																297	1	0.333	0	==>	1
													node_54	-->	node_53	16	1	0.5	0	-->	1
																44	1	0.2	0	-->	1
																53	1	0.125	1	-->	2
																79	1	0.5	0	==>	1
																81	1	0.25	0	==>	1
																82	1	0.5	0	==>	1
																94	1	0.375	0	==>	2
																102	1	0.375	0	==>	2
																154	1	0.333	1	==>	0
																159	2	0.143	0	-->	2
																191	1	0.5	0	-->	1
																213	1	0.333	1	-->	0
																220	1	0.5	0	==>	1
																223	1	1	0	==>	1
																230	1	1	0	-->	1
																252	1	0.25	0	==>	1
																253	1	0.5	0	==>	1
																271	2	0.333	2	==>	0
																290	1	0.143	0	-->	1
													node_53	-->	Trigonias osborni	1	1	0.333	0	==>	1
																6	1	0.5	0	==>	1
																18	1	0.5	0	==>	1
																47	1	0.4	0	==>	1
																49	1	0.333	0	==>	1
																72	1	0.5	0	==>	1
																89	1	0.182	1	==>	0
																109	1	0.214	1	-->	0
																144	1	0.333	0	==>	1
																149	1	0.333	0	==>	1
																183	1	0.5	0	==>	1
																188	1	0.333	1	-->	0
																199	1	0.333	1	-->	0
																208	1	0.333	0	-->	1
																241	1	0.333	0	==>	1
																263	1	0.3	1	==>	0
																266	1	0.5	0	==>	1
													node_53	-->	node_52	20	1	0.25	2	-->	1
																36	1	0.25	1	==>	0
																42	1	0.333	0	-->	1
																55	1	0.167	1	-->	0
																74	1	0.25	0	==>	1
																75	1	0.5	0	==>	1
																105	1	0.214	0	==>	1
																107	1	0.75	0	==>	1
																110	1	0.214	1	==>	2
																111	2	0.5	0	==>	2
																112	1	0.25	0	==>	1
																119	1	0.167	0	==>	1
																120	1	0.125	0	==>	1
																157	1	0.2	2	-->	1
																223	1	1	1	-->	2
																228	2	0.5	0	==>	2
																258	1	0.5	0	==>	1
																261	1	0.333	0	==>	1
																268	1	0.5	0	==>	1
																286	1	0.143	0	-->	1
													node_52	-->	Ronzotherium filholi	2	1	0.25	0	==>	1
																11	1	0.222	1	==>	0
																12	1	0.143	0	==>	1
																15	1	0.4	0	==>	1
																20	1	0.25	1	==>	0
																35	1	0.5	0	==>	1
																37	1	0.125	0	==>	1
																53	2	0.125	2	==>	0
																56	1	0.143	1	==>	0
																61	1	0.25	0	==>	1
																63	1	0.333	1	==>	0
																94	1	0.375	2	==>	1
																102	1	0.375	2	==>	3
																105	1	0.214	1	==>	2
																108	1	0.333	1	==>	0
																112	1	0.25	1	==>	2
																118	1	0.125	1	-->	0
																147	1	0.375	2	==>	1
																157	1	0.2	1	==>	0
																159	2	0.143	2	-->	0
																194	1	0.5	0	==>	1
																199	2	0.333	1	==>	3
																218	1	0.5	1	==>	0
																230	1	1	1	==>	2
																238	1	0.333	1	-->	0
																261	1	0.333	1	==>	2
																265	1	0.667	0	==>	1
													node_52	-->	Aceratherium incisivum	19	1	0.182	0	-->	1
																23	1	0.2	1	-->	0
																34	1	0.167	0	==>	1
																54	1	0.25	0	==>	1
																86	1	0.333	0	==>	1
																95	1	0.2	0	==>	1
																99	1	0.167	1	-->	0
																103	1	0.25	1	==>	2
																109	1	0.214	1	==>	2
																111	1	0.5	2	==>	3
																114	1	0.2	0	==>	1
																133	1	0.25	0	==>	1
																138	1	0.333	0	==>	1
																140	1	0.286	1	==>	0
																142	1	0.333	0	==>	1
																146	1	0.333	0	==>	1
																150	1	0.167	0	==>	1
																151	1	0.25	0	==>	1
																152	2	0.333	0	==>	2
																160	1	0.25	0	-->	1
																161	1	0.4	0	==>	1
																193	1	0.5	0	==>	1
																196	1	0.5	0	==>	1
																201	1	0.333	0	==>	1
																207	1	0.333	0	==>	1
																213	1	0.333	0	-->	1
																224	1	0.5	0	==>	1
																226	2	0.5	0	==>	2
																244	1	0.5	0	-->	1
																245	1	0.5	0	==>	1
																254	1	0.2	0	==>	1
													node_50	-->	Tapirus terrestris	26	1	0.5	0	==>	1
																53	1	0.125	1	==>	0
																89	1	0.182	1	==>	0
																94	1	0.375	0	==>	2
																97	1	0.333	0	-->	1
																102	1	0.375	0	==>	2
																143	1	0.333	0	-->	1
																157	1	0.2	1	==>	0
																181	1	0.5	0	-->	1
																187	1	1	0	-->	1
																209	1	0.5	0	-->	1
																212	1	0.167	0	-->	1
																244	1	0.5	0	-->	1
																254	1	0.2	0	-->	1
																289	1	0.111	1	-->	2
																292	1	0.4	0	==>	1
																293	1	0.333	0	==>	1
																294	1	0.25	0	==>	1
													node_50	-->	Protapirus simplex	12	1	0.143	0	==>	1
																15	1	0.4	0	==>	1
																19	1	0.182	1	==>	2
																36	1	0.25	1	==>	0
																42	1	0.333	0	-->	1
																44	1	0.2	0	-->	1
																53	1	0.125	1	==>	2
																59	1	0.333	0	==>	1
																60	1	0.25	1	==>	2
																88	1	0.25	0	==>	1
																92	1	0.5	0	==>	1
																98	1	0.2	0	==>	1
																109	1	0.214	0	-->	1
																119	1	0.167	0	==>	1
																124	1	0.25	0	==>	1
																208	1	0.333	0	-->	1
																284	1	0.25	1	==>	0
																285	1	0.333	0	==>	1
																286	1	0.143	0	-->	1
																287	1	0.143	0	-->	1
																290	1	0.143	0	==>	1
